# Supplementary material for: The Perfect Timing—Immediate versus Delayed Microvascular Reconstruction of the Mandible
Source: Cancers (Basel). 2024 Feb 28;16(5):974. doi: 10.3390/cancers16050974 (PMC10930935; doi:10.3390/cancers16050974)
Supplement: Supplementary file 1 [file cancers-16-00974-s001.zip]

Archive with 1 entries (1 files):
- cancers-2854972-supplementary.pdf
